# Supplementary material for: Composite root-soil mechanics of native vegetation in Central-Western Inner Mongolia
Source: PeerJ. 2026 May 28;14:e21211. doi: 10.7717/peerj.21211 (PMC13222545; doi:10.7717/peerj.21211)
Supplement: Supplemental Information 1 — OPJU files can be opened using Origin 2022 (https://www.originlab.com/). [file peerj-14-21211-s001.zip]

Archive with 7 entries (7 files):
- 5.opju
- 6.opju
- 4.opju
- 3.opju
- 2.opju
- 7.opju
- peerj-127359-_Raw_Data_Excel (1).xlsx
