# Supplementary material for: Composite root-soil mechanics of native vegetation in Central-Western Inner Mongolia
Source: PeerJ. 2026 May 28;14:e21211. doi: 10.7717/peerj.21211 (PMC13222545; doi:10.7717/peerj.21211)
Supplement: Supplemental Information 1 — OPJU files can be opened using Origin 2022 (https://www.originlab.com/). [file peerj-14-21211-s001.zip › peerj-127359-_Raw_Data_Excel (1).xlsx]

## Sheet: Sheet1
Fig 2
Shear strength / kPa	plain soil	CaraganaKorshinskii	Hippophaerhamnoides	Hedysarumfruticosum	Medicagosativa	Astragalusadsurgens
12.5	14.03	22.4	15.44	18.61	18.5567	20.8433
25	26.37	27.15	27.37	27.08	27.4633	26.2167
50	36.59	43.79	41.32	35.95	40.55	42.44
100	70.09	80.53	70.13	63.6167	72.9267	73.05
Fig 3
plant species	12.5kPa	25kPa	Cohesion C / kPa	angle of internal friction φ ( ° )
Caragana korshinskii	0.59658	0.02958	0.49595	0.09796
Hippophae rhamnoides	0.1005	0.03792	0.30263	-0.01924
Hedysarum fruticosum	0.32644	0.02692	0.63783	-0.18671
Medicago sativa	0.32264	0.04146	0.42135	-0.00598
Astragalus adsurgens	0.48563	-0.00581	0.57172	-0.01988
Fig 4（A）
Soil moisture content / %	CaraganaKorshinskii	error magnitude	Significance test marker	Hippophaerhamnoides	error magnitude	Significance test marker	Hedysarumfruticosum	error magnitude	Significance test marker	Medicagosativa	error magnitude	Significance test marker	Astragalusadsurgens	error magnitude	Significance test marker
3.5	10.84	0.5	c	19.91	0.74	c	21.84	0.71	b	13.81	0.56	b	15.61	0.52	b
7.5	16.64	0.5	a	33.91	0.76	b	21.47	0.51	b	14.62	0.63	b	20.86	0.5	a
11.5	12.85	0.55	b	44.11	0.76	a	25.07	0.81	a	17.12	0.77	a	21.62	0.57	a
15.5	11.79	0.75	bc	43.84	0.82	a	13.42	0.63	c	12.08	0.81	c	14.07	0.83	c
19.5	8.58	0.72	d	15.81	0.73	d	6.28	0.55	d	7.84	0.54	d	5.43	0.68	d
Fig 4（B）
Soil moisture content / %	CaraganaKorshinskii	error magnitude	Significance test marker	Hippophaerhamnoides	error magnitude	Significance test marker	Hedysarumfruticosum	error magnitude	Significance test marker	Medicagosativa	error magnitude	Significance test marker	Astragalusadsurgens
3.5	21.33	0.55	b	14.3	0.66	e	20.09	0.79	c	23.39	0.56	b	24.41	0.55	b
7.5	24.27	0.64	a	32.3	0.56	c	27.55	0.45	b	23.44	0.41	b	26.24	0.59	a
11.5	25.06	0.71	a	40.93	0.72	b	32.3	0.66	a	26.46	0.47	a	25.22	0.59	b
15.5	24.5	0.51	a	56.09	0.77	a	20.83	0.57	c	21.24	0.59	c	18.87	0.59	c
19.5	18.51	0.44	c	19.49	0.57	d	13.24	0.57	d	16.32	0.62	d	12.62	0.41	d
Fig 5
	Cohesion C / kPa
Soil moisture content / %	plain soil	error magnitude	Significance test marker	CaraganaKorshinskii	error magnitude	Significance test marker	Hippophaerhamnoides	error magnitude	Significance test marker	Hedysarumfruticosum	error magnitude	Significance test marker	Medicagosativa	error magnitude	Significance test marker	Astragalusadsurgens	error magnitude	Significance test marker
3.5	2.46	0.35	d	4.2	0.6	d	8.6	0.38	c	7.41	0.42	c	5.74	0.46	c	6.57	0.3	c
7.5	8.34	0.47	a	11.49	0.57	a	10.65	0.47	b	11.59	0.43	b	11.06	0.41	a	12.25	0.39	b
11.5	6.62	0.52	b	9.29	0.52	b	14.25	0.49	a	17.23	0.52	a	10.12	0.4	b	13.3	0.44	a
15.5	4.55	0.42	c	5.3	0.35	c	8.29	0.44	c	11.53	0.44	b	4.58	0.34	d	6.87	0.4	c
19.5	0.39	0.28	e	0.48	0.32	e	3.16	0.51	d	6.44	0.42	d	1.4	0.33	e	0.96	0.3	d
Fig 6
	Internal friction angle φ ( ° )
Soil moisture content / %	plain soil	error magnitude	Significance test marker	CaraganaKorshinskii	error magnitude	Significance test marker	Hippophaerhamnoides	error magnitude	Significance test marker	Hedysarumfruticosum	error magnitude	Significance test marker	Medicagosativa	error magnitude	Significance test marker	Astragalusadsurgens	error magnitude	Significance test marker
3.5	34.82	0.31	b	34.28	0.27	c	30.52	0.54	d	34.46	0.32	c	39.53	0.32	a	43.14	0.32	a
7.5	34.98	0.27	b	34.18	0.24	c	30.08	0.24	d	37.62	0.27	a	35.25	0.25	b	34.75	0.25	b
11.5	30.63	0.31	c	35.32	0.32	b	32.58	0.34	c	36.09	0.27	b	34.76	0.25	b	33.11	0.3	c
15.5	36.5	0.3	a	35.86	0.25	a	36.37	0.35	a	37.56	0.37	a	34.89	0.3	b	29.86	0.35	d
19.5	34.76	0.32	b	34.95	0.29	b	34.03	0.31	b	34.48	0.24	c	35.24	0.35	b	27.3	0.3	e
Fig 7
plant species	Test group number	Soil moisture content / %	Shear strength / 12.5 kPa	Shear strength / 25 kPa	Cohesion C / kPa	Internal friction angle φ ( ° )
CaraganaKorshinskii	1	3.5	10.99	21.37	4.12	34.27
CaraganaKorshinskii	2	7.5	16.65	14.28	11.63	34.18
CaraganaKorshinskii	3	11.5	12.93	20.07	9.24	35.3
CaraganaKorshinskii	4	15.5	11.81	23.37	5.33	35.88
CaraganaKorshinskii	5	19.5	8.55	24.4	0.4	34.93
Hippophaerhamnoides	1	3.5	19.19	24.26	8.62	30.54
Hippophaerhamnoides	2	7.5	33.9	32.29	10.65	30.08
Hippophaerhamnoides	3	11.5	44.13	27.63	14.26	32.58
Hippophaerhamnoides	4	15.5	43.78	23.46	8.28	36.36
Hippophaerhamnoides	5	19.5	15.73	26.22	3.19	34
Hedysarumfruticosum	1	3.5	21.88	25.04	7.35	34.46
Hedysarumfruticosum	2	7.5	21.53	40.9	11.56	37.62
Hedysarumfruticosum	3	11.5	25.04	32.28	17.19	36.09
Hedysarumfruticosum	4	15.5	13.27	26.47	11.55	37.54
Hedysarumfruticosum	5	19.5	6.19	25.19	6.42	34.46
Medicagosativa	1	3.5	13.81	24.57	5.71	39.53
Medicagosativa	2	7.5	14.56	56.12	11.05	35.25
Medicagosativa	3	11.5	17.03	20.85	10.11	34.77
Medicagosativa	4	15.5	12.08	21.2	4.61	34.88
Medicagosativa	5	19.5	7.87	18.94	1.39	35.23
Astragalusadsurgens	1	3.5	15.6	18.53	6.57	43.14
Astragalusadsurgens	2	7.5	20.84	19.48	12.22	34.76
Astragalusadsurgens	3	11.5	21.67	13.13	13.25	33.12
Astragalusadsurgens	4	15.5	14	16.23	6.88	29.87
Astragalusadsurgens	5	19.5	5.3	12.64	0.92	27.29
